# Supplementary material for: Neuroprotective Effects of Aucubin against Cerebral Ischemia and Ischemia Injury through the Inhibition of the TLR4/NF-κB Inflammatory Signaling Pathway in Gerbils
Source: Int J Mol Sci. 2024 Mar 19;25(6):3461. doi: 10.3390/ijms25063461 (PMC10970631; doi:10.3390/ijms25063461)
Supplement: Supplementary file 1 [file ijms-25-03461-s001.zip]

Archive with 1 entries (1 files):
- ijms-2811144-supplementary.pdf
